# Supplementary material for: Metabolic Aspects of Lentil–Fusarium Interactions
Source: Plants (Basel). 2024 Jul 22;13(14):2005. doi: 10.3390/plants13142005 (PMC11281263; doi:10.3390/plants13142005)
Supplement: Supplementary file 1 [file plants-13-02005-s001.zip]

Archive with 1 entries (1 files):
- plants-3081141-supplementary.pdf
